# Supplementary material for: Identification and Assessment of the Driving Forces behind Changes in the Foothill Landscape: Case Studies of the Mysłakowice and Jelenia Góra Communities in Poland
Source: Int J Environ Res Public Health. 2022 Aug 22;19(16):10462. doi: 10.3390/ijerph191610462 (PMC9408535; doi:10.3390/ijerph191610462)
Supplement: Supplementary file 1 [file ijerph-19-10462-s001.zip]

Archive with 2 entries (2 files):
- ijerph-1832271-Supplementary File S1.pdf
- ijerph-1832271-Supplementary File S2.pdf
